# Supplementary material for: Highly selective cannibalism in the Late Pleistocene of Northern Europe reveals Neandertals were targeted prey
Source: Sci Rep. 2025 Nov 19;15:40741. doi: 10.1038/s41598-025-24460-3 (PMC12630619; doi:10.1038/s41598-025-24460-3)
Supplement: Supplementary file 3 — Supplementary Material 3 [file 41598_2025_24460_MOESM3_ESM.xlsx]

## Sheet: Wang_sex_identifier_PMDdata
Goyet D183-4 (GOYO008.A0102)
pmd score 3			pmd score 4			pmd score 5			pmd score 6			pmd score 7			pmd score 8			pmd score 9			pmd score 10			customterminus 3 (first and last 3 bp)			customterminus 2 (first and last 2 bp)			customterminus 1 (first and last 1 bp)
chromosome	ratio_refhg19		chromosome	ratio_refhg19		chromosome	ratio_refhg19		chromosome	ratio_refhg19		chromosome	ratio_refhg19		chromosome	ratio_refhg19		chromosome	ratio_refhg19		chromosome	ratio_refhg19		chromosome	ratio_refhg19		chromosome	ratio_refhg19		chromosome	ratio_refhg19
chr1	1.13251		chr1	1.11795		chr1	1.12886		chr1	1.12189		chr1	1.10704		chr1	1.09179		chr1	1.06457		chr1	1.02644		chr1	1.12401		chr1	1.1367		chr1	1.16726
chr2	1.04736		chr2	1.02017		chr2	1.01007		chr2	1.00438		chr2	1.02207		chr2	1.00367		chr2	1.00327		chr2	1.05198		chr2	1.00696		chr2	0.955612		chr2	0.946712
chr3	1.03088		chr3	1.04647		chr3	1.05697		chr3	1.03417		chr3	1.02492		chr3	0.966129		chr3	0.985724		chr3	1.05512		chr3	1.00842		chr3	1.06813		chr3	1.03586
chr4	0.868278		chr4	0.803833		chr4	0.79662		chr4	0.73573		chr4	0.751575		chr4	0.828283		chr4	0.877543		chr4	0.936881		chr4	0.753602		chr4	0.751334		chr4	0.777431
chr5	0.974339		chr5	0.966206		chr5	0.976793		chr5	1.01376		chr5	1.0273		chr5	0.975439		chr5	0.977783		chr5	0.966335		chr5	0.930792		chr5	0.974278		chr5	0.994972
chr6	1.03545		chr6	1.05175		chr6	1.08035		chr6	1.12469		chr6	1.14611		chr6	1.23371		chr6	1.30114		chr6	1.42038		chr6	1.1786		chr6	1.19031		chr6	1.12535
chr7	0.942089		chr7	0.947832		chr7	0.941133		chr7	0.904416		chr7	0.881283		chr7	0.984554		chr7	0.862435		chr7	0.964597		chr7	0.995734		chr7	0.992736		chr7	1.05221
chr8	1.02638		chr8	1.07872		chr8	1.09178		chr8	1.11821		chr8	1.1218		chr8	0.991607		chr8	1.0419		chr8	1.10705		chr8	0.940099		chr8	0.990177		chr8	0.929537
chr9	0.928697		chr9	0.925062		chr9	0.909718		chr9	0.879442		chr9	0.928555		chr9	0.94602		chr9	0.885518		chr9	0.754889		chr9	0.977906		chr9	1.05403		chr9	0.978263
chr10	1.18884		chr10	1.16144		chr10	1.15127		chr10	1.11047		chr10	1.08524		chr10	1.02216		chr10	1.17015		chr10	1.22697		chr10	1.07019		chr10	1.00186		chr10	1.09647
chr11	1.11722		chr11	1.10681		chr11	1.18363		chr11	1.13309		chr11	1.14016		chr11	1.16054		chr11	1.01659		chr11	0.852763		chr11	1.13325		chr11	1.10249		chr11	1.14727
chr12	1.04313		chr12	1.08828		chr12	1.07211		chr12	1.11214		chr12	1.08185		chr12	1.0843		chr12	1.02536		chr12	1.0194		chr12	1.07993		chr12	1.09737		chr12	0.985153
chr13	0.891504		chr13	0.824166		chr13	0.788965		chr13	0.814089		chr13	0.900924		chr13	0.90218		chr13	0.92687		chr13	0.88857		chr13	0.845367		chr13	0.91827		chr13	1.03591
chr14	0.962092		chr14	0.967374		chr14	0.969029		chr14	0.934686		chr14	0.902827		chr14	0.921812		chr14	0.994392		chr14	1.03274		chr14	0.888442		chr14	0.924352		chr14	0.838409
chr15	1.06047		chr15	1.10907		chr15	1.10624		chr15	1.08289		chr15	0.989735		chr15	1.07773		chr15	1.24934		chr15	0.998099		chr15	0.96895		chr15	0.904119		chr15	1.02071
chr16	1.15311		chr16	1.10772		chr16	1.09581		chr16	1.08318		chr16	1.0474		chr16	1.04044		chr16	1.01265		chr16	1.13261		chr16	1.14351		chr16	1.08376		chr16	1.11193
chr17	1.31303		chr17	1.34264		chr17	1.31976		chr17	1.37757		chr17	1.3762		chr17	1.4828		chr17	1.54008		chr17	1.47044		chr17	1.44381		chr17	1.52763		chr17	1.59827
chr18	0.911603		chr18	0.91479		chr18	0.890896		chr18	0.874298		chr18	0.934634		chr18	0.887189		chr18	0.898448		chr18	0.873805		chr18	0.941598		chr18	0.936457		chr18	1.0187
chr19	1.43423		chr19	1.48608		chr19	1.61091		chr19	1.75257		chr19	1.69695		chr19	1.84092		chr19	1.75375		chr19	1.80285		chr19	1.67179		chr19	1.64505		chr19	1.34515
chr20	1.39842		chr20	1.49113		chr20	1.41189		chr20	1.51373		chr20	1.41112		chr20	1.30841		chr20	1.50015		chr20	1.2178		chr20	1.70242		chr20	1.45013		chr20	1.2952
chr21	0.887292		chr21	0.91773		chr21	0.794225		chr21	0.786048		chr21	0.7344		chr21	0.651074		chr21	0.253475		chr21	0.177188		chr21	0.928872		chr21	0.840951		chr21	0.826278
chr22	0.915036		chr22	0.943373		chr22	0.977153		chr22	1.05802		chr22	1.089		chr22	1.02869		chr22	1.1295		chr22	1.16357		chr22	0.929487		chr22	0.916159		chr22	0.856743
chrX	0.511063		chrX	0.505393		chrX	0.492379		chrX	0.487309		chrX	0.536068		chrX	0.488608		chrX	0.412496		chrX	0.466852		chrX	0.518268		chrX	0.504529		chrX	0.579651
chrY	0.229552		chrY	0.26117		chrY	0.253307		chrY	0.27704		chrY	0.268857		chrY	0.305556		chrY	0.256842		chrY	0.143634		chrY	0.25099		chrY	0.241893		chrY	0.211517
Nseqs	10234		Nseqs	6598		Nseqs	4950		Nseqs	3774		Nseqs	2722		Nseqs	1884		Nseqs	1021		Nseqs	730		Nseqs	6244		Nseqs	4752		Nseqs	2968
mean read length	62.2423		mean read length		61.9048	mean read length	62.379		mean read length	62.3108		mean read length	60.6738		mean read length	57.481		mean read length	60.6014		mean read length	61.4616		mean read length	59.0021		mean read length	58.8371		mean read length	58.1577
median read length	62		median read length		62	median read length	62		median read length	62		median read length	59		median read length	59		median read length	60		median read length	61		median read length	58		median read length	57		median read length	56
NchrMT	13		NchrMT	10		NchrMT	10		NchrMT	10		NchrMT	7		NchrMT	7		NchrMT	6		NchrMT	4		NchrMT	12		NchrMT	10		NchrMT	10
NchrX	262		NchrX	167		NchrX	122		NchrX	92		NchrX	73		NchrX	46		NchrX	21		NchrX	17		NchrX	162		NchrX	120		NchrX	86
NchrY	45		NchrY	33		NchrY	24		NchrY	20		NchrY	14		NchrY	11		NchrY	5		NchrY	2		NchrY	30		NchrY	22		NchrY	12
R_y(Skoglund)_[0.016,0.075]	0.1466		R_y(Skoglund)_[0.016,0.075]	0.165		R_y(Skoglund)_[0.016,0.075]	0.1644		R_y(Skoglund)_[0.016,0.075]	0.1786		R_y(Skoglund)_[0.016,0.075]	0.1609		R_y(Skoglund)_[0.016,0.075]	0.193		R_y(Skoglund)_[0.016,0.075]	0.1923		R_y(Skoglund)_[0.016,0.075]	0.1053		R_y(Skoglund)_[0.016,0.075]	0.1563		R_y(Skoglund)_[0.016,0.075]	0.1549		R_y(Skoglund)_[0.016,0.075]	0.1224
Rx	0.49297		Rx	0.486768		Rx	0.478016		Rx	0.47338		Rx	0.521862		Rx	0.47824		Rx	0.443351		Rx	0.543122		Rx	0.500959		Rx	0.489451		Rx	0.564972
SE	0.014		SE	0.0156		SE	0.0173		SE	0.0192		SE	0.0201		SE	0.02		SE	0.0568		SE	0.0988		SE	0.0191		SE	0.0179		SE	0.019
95% CI	0.4655-0.5204		95% CI	0.4561-0.5174		95% CI	0.4442-0.5119		95% CI	0.4357-0.511		95% CI	0.4825-0.5613		95% CI	0.4391-0.5173		95% CI	0.332-0.5547		95% CI	0.3495-0.7367		95% CI	0.4635-0.5384		95% CI	0.4545-0.5244		95% CI	0.5278-0.6021
Assignment	XY		Assignment	XY		Assignment	XY		Assignment	XY		Assignment	XY		Assignment	XY		Assignment	XY		Assignment	consistent with XY but not XX		Assignment	XY		Assignment	XY		Assignment	consistent with XY but not XX
