# Supplementary material for: Highly selective cannibalism in the Late Pleistocene of Northern Europe reveals Neandertals were targeted prey
Source: Sci Rep. 2025 Nov 19;15:40741. doi: 10.1038/s41598-025-24460-3 (PMC12630619; doi:10.1038/s41598-025-24460-3)
Supplement: Supplementary file 4 — Supplementary Material 4 [file 41598_2025_24460_MOESM4_ESM.xlsx]

## Sheet: radius_sample
Group	Specimen	Side	Data source
Neandertals	La Ferrassie 1	Right	this study
Neandertals	La Ferrassie 1	Left	this study
Neandertals	Regourdou 1	Right	this study
Neandertals	Regourdou 1	Left	this study
Neandertals	Spy 6	Left	this study
Neandertals	Spy 15B	Right	this study
UPHS	Abri Pataud 26231-6	Left	this study
UPHS	Abri Pataud 26230-A-6	Left	this study
UPHS	Cro-Magnon 4304	Right	this study
UPHS	Cro-Magnon 4305	Left	this study
UPHS	Cro-Magnon 4303-4307	Left	this study
Neolithic	Hastière-Caverne B 93	Left	this study
Neolithic	Hastière-Cimetière 72	Left	this study
Neolithic	Hastière-Cimetière 74	Left	this study
Neolithic	Hastière-Cimetiere 75	Left	this study
Neolithic	Hastière-Trou Garçon 25	Right	this study
Neolithic	Hastière-Trou Garçon 26	Right	this study
Neolithic	Hastière-Trou Garçon 17	Left	this study
Neolithic	Hastière-Trou Garçon 16	Left	this study
Neolithic	Hastière-Trou Garçon 15	Left	this study

## Sheet: femur_sample
Group	Specimen	Side	Data source
Neandertals	Amud 1	Left	Cosnefroy 2024
Neandertals	CDV-Tour 1	Left	Pumérail et al. 2012
Neandertals	Ehringsdorf E	Right	this study
Neandertals	Feldhofer 1	Right	Trinkaus and Ruff 2012
Neandertals	Fonds-de-Forêt 1	Left	this study
Neandertals	Hohlenstein 4	Right	this study
Neandertals	Krapina 213	Left	Trinkaus and Ruff 2012
Neandertals	Krapina 214	Left	Trinkaus and Ruff 2012
Neandertals	La Chapelle-aux-Saints 1	Left	this study
Neandertals	La Ferrassie 1	Right	this study
Neandertals	La Ferrassie 1	Left	this study
Neandertals	La Ferrassie 2	Right	this study
Neandertals	La Ferrassie 2	Left	this study
Neandertals	La Quina 5	Right	Trinkaus and Ruff 2012
Neandertals	La Quina 5	Left	Cosnefroy 2024
Neandertals	Palomas 96	Right	Trinkaus and Ruff 2012
Neandertals	Saint-Césaire 1	Right	Trinkaus and Ruff 2012
Neandertals	Shanidar 4	Right	Trinkaus and Ruff 2012
Neandertals	Shanidar 5	Right	Trinkaus and Ruff 2012
Neandertals	Shanidar 6	Right	Trinkaus and Ruff 2012
Neandertals	Spy 8	Right	this study
Neandertals	Spy 16	Left	this study
Neandertals	Tabun 1	Right	Trinkaus and Ruff 2012
Neandertals	Tabun 3	Right	Trinkaus and Ruff 2012
MPHS	Qafzeh 3	Left	Trinkaus and Ruff 2012
MPHS	Qafzeh 8	Right	Trinkaus and Ruff 2012
MPHS	Qafzeh 9	Right	Cosnefroy 2024
MPHS	Skhul 3	Left	Trinkaus and Ruff 2012
MPHS	Skhul 4	Left	Trinkaus and Ruff 2012
MPHS	Skhul 4	Right	Trinkaus and Ruff 2012
MPHS	Skhul 5	Left	Trinkaus and Ruff 2012
MPHS	Skhul 5	Right	Trinkaus and Ruff 2012
MPHS	Skhul 6	Left	Trinkaus and Ruff 2012
MPHS	Skhul 7	Right	Trinkaus and Ruff 2012
MPHS	Skhul 9	Left	Trinkaus and Ruff 2012
UPHS	Arene Candide 10	Right	Ruff 2018
UPHS	Arene Candide 12		Ruff 2018
UPHS	Arene Candide 4	Right	Ruff 2018
UPHS	Arene Candide 5	Right	Ruff 2018
UPHS	Arene Candide IP		Trinkaus and Ruff 2012
UPHS	Baousso da Torre 1	Left	this study
UPHS	Baousso da Torre 1	Right	this study
UPHS	Baousso da Torre 2	Right	this study
UPHS	Baousso da Torre 2	Left	this study
UPHS	Barma Grande 2		Trinkaus and Ruff 2012
UPHS	Bichon 1		Ruff 2018
UPHS	Bruniquel 24	Right	Ruff 2018
UPHS	Cap Blanc 1	Left	Ruff 2018
UPHS	Chancelade 1	Right	Ruff 2018
UPHS	Cro-Magnon 1	Right	Trinkaus and Ruff 2012
UPHS	Cro-Magnon 1	Left	Trinkaus and Ruff 2012
UPHS	Cro-Magnon 4322	Left	this study
UPHS	Cro-Magnon 4324		Trinkaus and Ruff 2012
UPHS	Cro-Magnon 4325	Left	this study
UPHS	Cro-Magnon 4328	Right	Trinkaus and Ruff 2012
UPHS	Dolní Věstonice 3	Left	Trinkaus and Ruff 2012
UPHS	Dolní Věstonice 3	Right	Trinkaus and Ruff 2012
UPHS	Dolní Věstonice 13	Right	Trinkaus and Ruff 2012
UPHS	Dolní Věstonice 13	Left	Trinkaus and Ruff 2012
UPHS	Dolní Věstonice 14	Left	Trinkaus and Ruff 2012
UPHS	Dolní Věstonice 14	Right	Trinkaus and Ruff 2012
UPHS	Dolní Věstonice 16	Right	Trinkaus and Ruff 2012
UPHS	Dolní Věstonice 16	Left	Trinkaus and Ruff 2012
UPHS	Dolní Věstonice 35	Right	Trinkaus and Ruff 2012
UPHS	Dolní Věstonice 35	Right	Trinkaus and Ruff 2012
UPHS	Grotte des Enfants 3	Right	Ruff 2018
UPHS	Grotte des Enfants 4	Right	Trinkaus and Ruff 2012
UPHS	Le Peyrat 5		Ruff 2018
UPHS	Liujiang PA91	Right	Wei et al. 2023
UPHS	Liujiang PA92	Left	Wei et al. 2023
UPHS	Minatogawa 1	Left	Trinkaus and Ruff 2012
UPHS	Minatogawa 1	Right	Trinkaus and Ruff 2012
UPHS	Minatogawa 2		Trinkaus and Ruff 2012
UPHS	Minatogawa 3	Right	Trinkaus and Ruff 2012
UPHS	Minatogawa 3	Left	Trinkaus and Ruff 2012
UPHS	Minatogawa 4	Right	Trinkaus and Ruff 2012
UPHS	Mladeč 27	Right	Trinkaus and Ruff 2012
UPHS	Mladeč 28	Left	Trinkaus and Ruff 2012
UPHS	Nahal Ein Gev 1	Left	Trinkaus and Ruff 2012
UPHS	Neuessing 2	Right	Ruff 2018
UPHS	Oberkassel 1	Left	Ruff 2018
UPHS	Oberkassel 2	Right	Ruff 2018
UPHS	Ohalo 2	Right	Trinkaus and Ruff 2012
UPHS	Ohalo 2	Left	Trinkaus and Ruff 2012
UPHS	Paglicci 25		Trinkaus and Ruff 2012
UPHS	Paviland 1	Left	Trinkaus and Ruff 2012
UPHS	Pavlov 1	Right	Trinkaus and Ruff 2012
UPHS	Pavlov 1	Left	Trinkaus and Ruff 2012
UPHS	Riparo Continenza 7	Left	Ruff 2018
UPHS	Riparo Tagliente 1	Right	Ruff 2018
UPHS	Rochereil 1		Ruff 2018
UPHS	Rochette 2		Trinkaus and Ruff 2012
UPHS	Romanelli 1	Left	Ruff 2018
UPHS	Romito 3	Right	Ruff 2018
UPHS	Romito 4	Right	Ruff 2018
UPHS	Romito 5	Right	Ruff 2018
UPHS	Saint-Germain-la-Rivière 1	Right	Ruff 2018
UPHS	San Teodoro 4	Right	Ruff 2018
UPHS	Sunghir 1	Right	Trinkaus and Ruff 2012
UPHS	Sunghir 1	Left	Trinkaus and Ruff 2012
UPHS	Sunghir 4	Left	Trinkaus and Ruff 2012
UPHS	Tianyuan 1	Right	Trinkaus and Ruff 2012
UPHS	Tianyuan 1	Left	Trinkaus and Ruff 2012
UPHS	Trinil 9		Ruff et al 2022
UPHS	Veneri 1	Left	Trinkaus and Ruff 2012
UPHS	Veneri 2	Left	Trinkaus and Ruff 2012
UPHS	Villabruna 1	Right	Ruff 2018
UPHS	Zhoukoudian-UC 67	Right	Trinkaus and Ruff 2012
UPHS	Zhoukoudian-UC 68	Right	Trinkaus and Ruff 2012
Neolithic	Burnot 3	Right	this study
Neolithic	Burnot 4	Left	this study
Neolithic	Burnot 7	Right	this study
Neolithic	Hastière-Caverne B 36	Right	this study
Neolithic	Hastière-Caverne B 38	Right	this study
Neolithic	Hastière-Caverne M 54	Right	this study
Neolithic	Hastière-Petite Caverne 1	Right	this study
Neolithic	Hastière-Trou Garçon 22	Left	this study
Neolithic	Hastière-Trou Garçon 25	Right	this study
Neolithic	Sclaigneaux 144-2a	Right	this study
Neolithic	Sclaigneaux 144-3	Right	this study
Neolithic	Sclaigneaux 146-1	Left	this study
Neolithic	Sclaigneaux 147-6	Left	this study

## Sheet: tibia_sample
Group	Specimen	Side	Data from
Neandertals	Amud 1	Left	Trinkaus and Ruff 2012
Neandertals	Krapina 257-15	Right	Trinkaus and Ruff 2012
Neandertals	Krapina 257-20	Right	Trinkaus and Ruff 2012
Neandertals	La Chapelle-aux-Saints 1	Left	Trinkaus and Ruff 2012
Neandertals	La Ferrassie 1	Left	this study
Neandertals	La Ferrassie 1	Right	this study
Neandertals	La Ferrassie 2	Right	Trinkaus and Ruff 2012
Neandertals	La Ferrassie 2	Left	Trinkaus and Ruff 2012
Neandertals	Oliveira 4	Left	Trinkaus and Ruff 2012
Neandertals	Palomas 96	Left	Trinkaus and Ruff 2012
Neandertals	Saint-Césaire 1	Left	Trinkaus and Ruff 2012
Neandertals	Shanidar 2	Left	Trinkaus and Ruff 2012
Neandertals	Shanidar 6	Right	Trinkaus and Ruff 2012
Neandertals	Spy 9	Left	this study
Neandertals	Tabun 1	Right	Trinkaus and Ruff 2012
MPHS	Qafzeh 8	Right	Trinkaus and Ruff 2012
MPHS	Qafzeh 9	Right	Trinkaus and Ruff 2012
MPHS	Skhul 3	Left	Trinkaus and Ruff 2012
MPHS	Skhul 4	Right	Trinkaus and Ruff 2012
MPHS	Skhul 4	Left	Trinkaus and Ruff 2012
MPHS	Skhul 5	Left	Trinkaus and Ruff 2012
MPHS	Skhul 6	Left	Trinkaus and Ruff 2012
UPHS	Arene Candide 4	Right	Ruff 2018
UPHS	Arene Candide 5	Right	Ruff 2018
UPHS	Arene Candide 10		Ruff 2018
UPHS	Bichon 1		Ruff 2018
UPHS	Bruniquel 24	Right	Ruff 2018
UPHS	Cap Blanc 1	Left	Ruff 2018
UPHS	Cro-Magnon 4330	Left	Trinkaus and Ruff 2012
UPHS	Cro-Magnon 4331	Left	this study
UPHS	Cro-Magnon 4332	Right	this study
UPHS	Cro-Magnon 4333	Right	this study
UPHS	Dolní Věstonice 3	Right	Trinkaus and Ruff 2012
UPHS	Dolní Věstonice 3	Left	Trinkaus and Ruff 2012
UPHS	Dolni Vestonice 13	Right	Trinkaus and Ruff 2012
UPHS	Dolní Věstonice 13	Left	Trinkaus and Ruff 2012
UPHS	Dolní Věstonice 14	Right	Trinkaus and Ruff 2012
UPHS	Dolní Věstonice 14	Left	Trinkaus and Ruff 2012
UPHS	Dolní Věstonice 15	Right	Trinkaus and Ruff 2012
UPHS	Dolní Věstonice 15	Left	Trinkaus and Ruff 2012
UPHS	Dolní Věstonice 16	Right	Trinkaus and Ruff 2012
UPHS	Dolní Věstonice 16	Left	Trinkaus and Ruff 2012
UPHS	Grotte des Enfants 4	Right	Ruff 2018
UPHS	Minatogawa 3	Right	Trinkaus and Ruff 2012
UPHS	Minatogawa 3	Left	Trinkaus and Ruff 2012
UPHS	Minatogawa 4	Right	Trinkaus and Ruff 2012
UPHS	Nahal Ein Gev 1	Left	Trinkaus and Ruff 2012
UPHS	Neuessing 2	Right	Ruff 2018
UPHS	Oberkassel 1	Right	Ruff 2018
UPHS	Ohalo 2	Right	Trinkaus and Ruff 2012
UPHS	Ohalo 2	Left	Trinkaus and Ruff 2012
UPHS	Ostuni 1	Right	Ruff 2018
UPHS	Parabita 1	Left	Ruff 2018
UPHS	Parabita 2	Left	Ruff 2018
UPHS	Paviland 1	Left	Trinkaus and Ruff 2012
UPHS	Riparo Continenza 7	Left	Ruff 2018
UPHS	Riparo Tagliente 1	Right	Ruff 2018
UPHS	Rochereil 1		Ruff 2018
UPHS	Romanelli 1	Left	Ruff 2018
UPHS	Romito 3	Right	Ruff 2018
UPHS	Romito 4	Right	Ruff 2018
UPHS	Romito 5	Left	Ruff 2018
UPHS	Saint-Germain-la-Rivière 1	Left	Ruff 2018
UPHS	San Teodoro 4	Right	Ruff 2018
UPHS	Sunghir 1	Right	Trinkaus and Ruff 2012
UPHS	Sunghir 1	Left	Trinkaus and Ruff 2012
UPHS	Tianyuan 1	Right	Trinkaus and Ruff 2012
Neolithic	Furfooz 23	Right	this study
Neolithic	Furfooz 30	Left	this study
Neolithic	Hastière - Cimetière 34	Right	this study
Neolithic	Hastière - Cimetière 37	Left	this study
Neolithic	Hastière - Petite Caverne 55	Left	this study
Neolithic	Hastière - CaverneB A30	Left	this study
Neolithic	Humain 7-11-7-10	Left	this study
Neolithic	Sclaigneaux 157-5	Left	this study
Neolithic	Sclaigneaux 165	Left	this study
