# Supplementary material for: Highly selective cannibalism in the Late Pleistocene of Northern Europe reveals Neandertals were targeted prey
Source: Sci Rep. 2025 Nov 19;15:40741. doi: 10.1038/s41598-025-24460-3 (PMC12630619; doi:10.1038/s41598-025-24460-3)
Supplement: Supplementary file 5 — Supplementary Material 5 [file 41598_2025_24460_MOESM5_ESM.xlsx]

## Sheet: stature
Specimen	Maximum length (mm)	Biomechanical length (mm)	Estim. stature (Sjøvold 1990)
GN1-FemI	408	383	156.428
GN-FemIII	398	373	153.718				Welch's t-test	0.00157714
GN2-TibIII	324	303	153.936				Goyet/Neandertals
GN3-TibI	292	271	143.408
GN6-TibIV	313	291	150.317
Goyet mean			151.561
Goyet sd			5.04975
Neandertal mean (N = 17)			162.888
Neandertal sd (N = 17)			8.20723
Individual	Maximum length (mm)	Biomechanical length (mm)	Estim. stature (Sjøvold 1990)	Bone used
Neandertal 1	445.703	419	177.024	Femur
Palomas 96	384.52	360	152.454	Femur
Shanidar 2	332.07	310	171.875	Tibia
Shanidar 4	430.148	404	168.332	Femur
Shanidar 5	456.073	429	165.1	Femur
Shanidar 6	390.742	366	175.638	Femur
Tabun 1	416.667	391	157.512	Femur
Amud 1	486.146	458	159.55	Femur
Ehringsdorf E	393.334	368.5	161.035	Femur
Fonds-de-Forêt 1	465.406	438	161.025	Femur
Hohlenstein 4	451.925	425	166.646	Femur
La Chapelle-aux-Saints 1	446.74	420	147.214	Femur
La Ferrassie 1	478.887	451	162.43	Femur
La Ferrassie 2	409.408	384	169.456	Femur
La Quina 5	419.519	393.75	151.751	Femur
Spy 8	437.407	411	158.777	Femur
CDV-Tour 1	433.259	407	163.273	Femur
