# Supplementary material for: Highly selective cannibalism in the Late Pleistocene of Northern Europe reveals Neandertals were targeted prey
Source: Sci Rep. 2025 Nov 19;15:40741. doi: 10.1038/s41598-025-24460-3 (PMC12630619; doi:10.1038/s41598-025-24460-3)
Supplement: Supplementary file 6 — Supplementary Material 6 [file 41598_2025_24460_MOESM6_ESM.xlsx]

## Sheet: Feuil1
Obs	Group	Specimen	Bone	Side	Biomechanical length	Maximal length	Method/source	Estim. Stature (Sjovøld 1990)	Stature +sd (Sjovøld 1990)	Stature -sd (Sjovøld 1990)			length measurements are in mm
QC	Neandertals	Femur I	Femur	Right	383	408.371	scaling with Spy 8	156.529	161.019	152.039			statures are in cm
NM	Neandertals	Femur I	Femur	Right	371	395.927	scaling with Spy 8	153.156	157.646	148.666
JH	Neandertals	Femur I	Femur	Right	369	393.853	scaling with Spy 8	152.594	157.084	148.104
QC_bis	Neandertals	Femur I	Femur	Right	378	403.186	scaling with Spy 8	155.123	159.613	150.633
QC_ter	Neandertals	Femur I	Femur	Right	377	402.149	scaling with Spy 8	154.842	159.332	150.352
mean inter-obs					374.333	399.384		154.093
sd inter-obs					7.57188	7.85204		2.1279
Confidence Interval (95%) inter-obs					18.8096	19.5055		5.286
mean intra-obs					379.333	404.569		155.498
sd intra-obs					3.21455	3.33349		0.903375
Confidence Interval (95%) intra-obs					7.98539	8.28084		2.24411
QC	Neandertals	Tibia III	Tibia	Right	303	324	scaling with Spy 9	Stature of GN1 was estimated from Femur I
NM	Neandertals	Tibia III	Tibia	Right	316	336	scaling with Spy 9	-	-	-
JH	Neandertals	Tibia III	Tibia	Right	304.5	323.5	scaling with Spy 9	-	-	-
QC_bis	Neandertals	Tibia III	Tibia	Right	307.5	329	scaling with Spy 9	-	-	-
QC_ter	Neandertals	Tibia III	Tibia	Right	302	323	scaling with Spy 9	-	-	-
mean inter-obs					307.833	327.833		-
sd inter-obs					7.1122	7.07696		-
Confidence Interval (95%) inter-obs					17.6677	17.5801		-
mean intra-obs					304.167	325.333		-
sd intra-obs					2.92973	3.21455		-
Confidence Interval (95%) intra-obs					7.27786	7.98539		-
QC	Neandertals	Tibia V	Tibia	Right	282	306.36	scaling with Spy 9	148.132	152.282	143.982
NM	Neandertals	Tibia V	Tibia	Right	287	313	scaling with Spy 9	150.317	154.467	146.167
JH	Neandertals	Tibia V	Tibia	Right	284	308	scaling with Spy 9	148.672	152.822	144.522
QC_bis	Neandertals	Tibia V	Tibia	Right	282.5	306	scaling with Spy 9	148.014	152.164	143.864
QC_ter	Neandertals	Tibia V	Tibia	Right	279	304	scaling with Spy 9	147.356	151.506	143.206
mean inter-obs					284.5	309		149.001
sd inter-obs					2.51661	3.45879		1.13794
Confidence Interval (95%) inter-obs					6.25161	8.5921		2.8268
mean intra-obs					281.167	305.453		147.834
sd intra-obs					1.89297	1.27143		0.4183
Confidence Interval (95%) intra-obs					4.7024	3.15841		1.03912
